# Supplementary material for: Phytochemical Composition and Bioactivities of Aqueous Extract of Rambutan (Nephelium lappaceum L. cv. Rong Rian) Peel
Source: Antioxidants (Basel). 2022 May 12;11(5):956. doi: 10.3390/antiox11050956 (PMC9137458; doi:10.3390/antiox11050956)
Supplement: Supplementary file 1 [file antioxidants-11-00956-s001.zip]

Archive with 1 entries (1 files):
- antioxidants-1696303-supplementary.pdf
